# Supplementary material for: Investigation on the influence of airflow on the acoustic performance of a single–Cylinder diesel engine exhaust muffler
Source: PLoS One. 2025 Jun 26;20(6):e0318210. doi: 10.1371/journal.pone.0318210 (PMC12200716; doi:10.1371/journal.pone.0318210)
Supplement: S1 Data — (XLSX) [file pone.0318210.s001.xlsx]

## Sheet: Sound pressure
Frequency	Inlet	Outlet
Hz	dB	dB
10	199.41	142.81
20	193.39	136.29
30	189.87	132.3
40	187.37	129.44
50	185.44	127.21
60	183.86	125.39
70	182.52	123.85
80	181.36	122.52
90	180.34	121.35
100	179.43	120.32
110	178.61	119.4
120	177.86	118.58
130	177.17	117.83
140	176.53	117.17
150	175.94	116.57
160	175.39	116.03
170	174.87	115.54
180	174.38	115.1
190	173.92	114.71
200	173.48	114.35
210	173.07	114.04
220	172.67	113.76
230	172.3	113.51
240	171.94	113.29
250	171.6	113.1
260	171.27	112.94
270	170.95	112.8
280	170.65	112.68
290	170.36	112.58
300	170.08	112.51
310	169.81	112.45
320	169.55	112.41
330	169.3	112.39
340	169.06	112.38
350	168.82	112.39
360	168.59	112.41
370	168.37	112.45
380	168.16	112.5
390	167.96	112.57
400	167.76	112.64
410	167.56	112.74
420	167.38	112.84
430	167.19	112.95
440	167.02	113.08
450	166.85	113.22
460	166.68	113.37
470	166.52	113.54
480	166.36	113.71
490	166.21	113.9
500	166.06	114.1
510	165.92	114.31
520	165.78	114.53
530	165.64	114.77
540	165.51	115.02
550	165.38	115.28
560	165.26	115.55
570	165.14	115.84
580	165.03	116.14
590	164.91	116.46
600	164.81	116.79
610	164.7	117.13
620	164.6	117.5
630	164.5	117.87
640	164.41	118.27
650	164.32	118.68
660	164.23	119.11
670	164.15	119.56
680	164.07	120.03
690	164	120.52
700	163.93	121.04
710	163.86	121.58
720	163.8	122.15
730	163.74	122.75
740	163.69	123.37
750	163.64	124.04
760	163.6	124.74
770	163.57	125.48
780	163.54	126.26
790	163.52	127.1
800	163.51	128
810	163.51	128.96
820	163.52	130.01
830	163.56	131.15
840	163.61	132.4
850	163.69	133.79
860	163.82	135.37
870	164.01	137.19
880	164.29	139.35
890	164.76	142.04
900	165.61	145.63
910	167.47	151.15
920	171.09	160.35
930	155.68	153.38
940	156.87	147.85
950	158.94	144.65
960	159.88	142.49
970	160.42	140.92
980	160.76	139.73
990	161	138.8
1000	161.18	138.08
1010	161.32	137.51
1020	161.44	137.07
1030	161.55	136.74
1040	161.65	136.5
1050	161.74	136.36
1060	161.83	136.29
1070	161.92	136.29
1080	162.01	136.36
1090	162.1	136.5
1100	162.2	136.71
1110	162.31	136.98
1120	162.43	137.32
1130	162.55	137.74
1140	162.69	138.23
1150	162.85	138.81
1160	163.02	139.48
1170	163.23	140.26
1180	163.46	141.16
1190	163.73	142.2
1200	164.06	143.42
1210	164.47	144.87
1220	164.98	146.62
1230	165.66	148.77
1240	166.58	151.47
1250	167.64	154.76
1260	167.42	157.34
1270	162.99	156.01
1280	158.87	152.9
1290	158.79	150.25
1300	159.84	148.2
1310	160.79	146.6
1320	161.56	145.34
1330	162.22	144.33
1340	162.81	143.53
1350	163.36	142.9
1360	163.91	142.43
1370	164.46	142.09
1380	165.04	141.88
1390	165.66	141.8
1400	166.33	141.85
1410	167.07	142.04
1420	167.91	142.39
1430	168.87	142.92
1440	170	143.66
1450	171.38	144.69
1460	173.11	146.12
1470	175.42	148.16
1480	178.79	151.31
1490	184.89	157.21
1500	202.35	174.5
1510	182.89	154.91
1520	176.92	148.84
1530	173.2	145.05
1540	170.43	142.25
1550	168.19	139.99
1560	166.27	138.1
1570	164.58	136.46
1580	163.04	135.01
1590	161.63	133.71
1600	160.3	132.52
1610	159.04	131.44
1620	157.82	130.45
1630	156.65	129.52
1640	155.49	128.66
1650	154.35	127.86
1660	153.22	127.11
1670	152.08	126.41
1680	150.92	125.75
1690	149.74	125.13
1700	148.53	124.55
1710	147.26	124
1720	145.93	123.49
1730	144.5	123.01
1740	142.96	122.56
1750	141.26	122.14
1760	139.32	121.75
1770	137.05	121.39
1780	134.25	121.06
1790	130.5	120.76
1800	124.72	120.49
1810	117.42	120.25
1820	124.65	120.04
1830	129.64	119.87
1840	132.72	119.74
1850	134.89	119.64
1860	136.55	119.59
1870	137.87	119.59
1880	138.97	119.64
1890	139.9	119.75
1900	140.71	119.93
1910	141.42	120.19
1920	142.06	120.56
1930	142.64	121.06
1940	143.18	121.72
1950	143.7	122.6
1960	144.21	123.8
1970	144.76	125.49
1980	145.43	128.03
1990	146.55	132.44
2000	151.04	144.56
2010	140.71	135.39
2020	143.67	127.49
2030	144.56	122.88
2040	145.08	119.47
2050	145.45	116.68
2060	145.75	114.25
2070	146.01	112.06
2080	146.24	110.02
2090	146.45	108.09
2100	146.64	106.23
2110	146.82	104.4
2120	146.98	102.57
2130	147.14	100.72
2140	147.29	98.82
2150	147.43	96.82
2160	147.57	94.69
2170	147.7	92.35
2180	147.82	89.7
2190	147.94	86.59
2200	148.06	82.84
2210	148.17	78.79
2220	148.29	77.79
2230	148.39	80.51
2240	148.5	83.2
2250	148.61	85.21
2260	148.71	86.72
2270	148.81	87.88
2280	148.91	88.79
2290	149.01	89.51
2300	149.12	90.09
2310	149.22	90.55
2320	149.32	90.91
2330	149.43	91.18
2340	149.54	91.37
2350	149.66	91.49
2360	149.78	91.52
2370	149.91	91.46
2380	150.04	91.29
2390	150.2	90.96
2400	150.37	90.43
2410	150.58	89.55
2420	150.83	88.05
2430	151.17	85.18
2440	151.64	79.91
2450	152.42	88.29
2460	154.11	99.39
2470	162.26	117.13
2480	118.36	110.09
2490	145.26	104.76
2500	147.49	102.47
2510	148.43	101.12
2520	148.98	100.19
2530	149.36	99.49
2540	149.66	98.89
2550	149.92	98.35
2560	150.15	97.82
2570	150.36	97.25
2580	150.57	96.62
2590	150.79	95.83
2600	151.01	94.84
2610	151.25	93.5
2620	151.51	91.5
2630	151.8	88.07
2640	152.14	79.58
2650	152.55	81.79
2660	153.06	92.47
2670	153.72	98.69
2680	154.64	103.86
2690	156.03	109.01
2700	158.49	115.1
2710	164.68	125.11
2720	165.82	130.65
2730	150.06	120.8
2740	134.65	117.25
2750	135.04	115.29
2760	141.33	114.06
2770	143.82	113.23
2780	145.21	112.66
2790	146.13	112.27
2800	146.78	112.01
2810	147.28	111.84
2820	147.68	111.74
2830	148	111.71
2840	148.28	111.73
2850	148.52	111.8
2860	148.72	111.9
2870	148.91	112.03
2880	149.08	112.19
2890	149.23	112.38
2900	149.37	112.59
2910	149.51	112.83
2920	149.63	113.09
2930	149.75	113.37
2940	149.87	113.67
2950	149.98	113.98
2960	150.09	114.32
2970	150.19	114.68
2980	150.3	115.05
2990	150.4	115.44
3000	150.5	115.85
3010	150.6	116.27
3020	150.7	116.71
3030	150.81	117.17
3040	150.91	117.64
3050	151.02	118.11
3060	151.13	118.58
3070	151.25	119.02
3080	151.4	119.36
3090	151.58	119.32
3100	152.12	115.11
3110	151.07	125.57
3120	151.55	124.35
3130	151.76	124.65
3140	151.93	125.25
3150	152.09	126
3160	152.27	126.85
3170	152.45	127.77
3180	152.64	128.78
3190	152.86	129.87
3200	153.1	131.05
3210	153.37	132.34
3220	153.69	133.75
3230	154.08	135.3
3240	154.54	137.04
3250	155.12	139
3260	155.88	141.28
3270	156.89	143.97
3280	158.28	147.24
3290	159.96	151.03
3300	160.04	153.5
3310	155.84	151.95
3320	150.51	149.24
3330	146.76	147.05
3340	145.58	145.39
3350	145.92	144.08
3360	146.6	143.01
3370	147.24	142.08
3380	147.79	141.23
3390	148.26	140.41
3400	148.66	139.58
3410	149.03	138.74
3420	149.36	137.88
3430	149.66	137
3440	149.95	136.11
3450	150.21	135.22
3460	150.45	134.34
3470	150.68	133.48
3480	150.9	132.64
3490	151.1	131.84
3500	151.29	131.07
3510	151.47	130.33
3520	151.64	129.63
3530	151.81	128.97
3540	151.97	128.34
3550	152.13	127.75
3560	152.28	127.19
3570	152.44	126.66
3580	152.59	126.17
3590	152.74	125.72
3600	152.89	125.29
3610	153.04	124.9
3620	153.19	124.54
3630	153.34	124.22
3640	153.49	123.92
3650	153.65	123.67
3660	153.8	123.45
3670	153.97	123.28
3680	154.13	123.15
3690	154.3	123.09
3700	154.47	123.09
3710	154.66	123.19
3720	154.85	123.42
3730	155.05	123.86
3740	155.26	124.67
3750	155.52	126.29
3760	155.92	130.51
3770	154.47	137.01
3780	155.76	114.67
3790	156.11	106.78
3800	156.39	112.75
3810	156.67	114.96
3820	156.96	116.14
3830	157.25	116.89
3840	157.56	117.45
3850	157.89	117.91
3860	158.24	118.31
3870	158.62	118.69
3880	159.03	119.07
3890	159.47	119.47
3900	159.95	119.89
3910	160.47	120.35
3920	161.06	120.86
3930	161.71	121.43
3940	162.45	122.09
3950	163.3	122.85
3960	164.29	123.75
3970	165.46	124.85
3980	166.91	126.2
3990	168.7	127.88
4000	171.3	130.4
4010	175.22	134.21
4020	183.45	142.32
4030	186.45	145.2
4040	175.26	133.84
4050	170.17	128.55
4060	166.69	124.8
4070	163.95	121.68
4080	161.59	118.77
4090	159.44	115.72
4100	157.34	111.92
4110	155.12	105.31
4120	152.35	98.3
4130	147.03	114.42
4140	150.14	127.5
4150	160.94	130.31
4160	154.4	121.58
4170	151.41	117.68
4180	149.09	114.97
4190	146.88	112.71
4200	144.56	110.59
4210	141.98	108.48
4220	138.8	106.17
4230	134.39	103.43
4240	126.46	99.78
4250	122.08	93.85
4260	132	83.29
4270	136.56	94.83
4280	139.51	100.74
4290	141.72	104.59
4300	143.51	107.61
4310	145.07	110.26
4320	146.49	112.78
4330	147.87	115.33
4340	149.3	118.09
4350	150.94	121.34
4360	153.15	125.61
4370	157.35	132.66
4380	171.17	151.11
4390	139.4	131.6
4400	141.78	126.41
4410	146.89	123.41
4420	149.3	121.35
4430	150.99	119.82
4440	152.42	118.64
4450	153.78	117.73
4460	155.16	117.05
4470	156.64	116.6
4480	158.34	116.42
4490	160.39	116.6
4500	163.1	117.4
4510	167.18	119.5
4520	175.76	125.99
4530	177.89	126.1
4540	167.02	114.07
4550	161.89	117.3
4560	158.54	103
4570	155.7	91.65
4580	153.23	86.6
4590	150.93	85.02
4600	148.7	82.01
4610	146.42	74.41
4620	143.97	80.55
4630	141.2	88.09
4640	137.8	92.73
4650	133.07	96.13
4660	124.42	98.86
4670	122.99	101.18
4680	131.52	103.21
4690	135.68	105.05
4700	138.38	106.75
4710	140.37	108.34
4720	141.95	109.86
4730	143.27	111.33
4740	144.41	112.75
4750	145.43	114.15
4760	146.35	115.54
4770	147.21	116.92
4780	148.02	118.31
4790	148.8	119.72
4800	149.56	121.15
4810	150.31	122.62
4820	151.06	124.14
4830	151.82	125.71
4840	152.6	127.35
4850	153.42	129.08
4860	154.28	130.91
4870	155.21	132.88
4880	156.22	135.01
4890	157.36	137.35
4900	158.67	139.97
4910	160.21	142.95
4920	162.08	146.42
4930	164.28	150.43
4940	166.15	154.3
4950	165.52	155.48
4960	165.06	154.34
4970	172.3	154.14
4980	176.16	146.52
4990	165.73	149.62
5000	161.59	150.02
5010	159.43	150.32
5020	158.45	150.52
5030	158.04	150.41
5040	157.62	149.86
5050	156.92	148.88
5060	155.97	147.63
5070	154.88	146.32
5080	153.73	145.04
5090	152.58	143.87
5100	151.44	142.81
5110	150.31	141.88
5120	149.2	141.07
5130	148.08	140.38
5140	146.96	139.79
5150	145.81	139.31
5160	144.62	138.93
5170	143.36	138.65
5180	142.01	138.47
5190	140.53	138.4
5200	138.88	138.44
5210	137.04	138.6
5220	135.1	138.91
5230	133.57	139.39
5240	133.8	140.09
5250	136.18	141.08
5260	139.56	142.49
5270	143.35	144.49
5280	147.52	147.19
5290	149.87	148.57
5300	146.86	144.89
5310	142.11	139.92
5320	137.09	135.39
5330	130.6	130.96
5340	119.26	125.9
5350	128.31	118.21
5360	134.37	105.27
5370	138.37	120.64
5380	141.9	126.37
5390	145.96	130.9
5400	153.19	137.27
5410	156.74	136.09
5420	140.74	125.26
5430	124.34	133.14
5440	136.12	137.64
5450	142.06	141.97
5460	145.49	145.79
5470	143.89	145.63
5480	138.74	142.75
5490	133.98	140.17
5500	133.07	138.19
5510	135.1	136.66
5520	137.25	135.46
5530	139.05	134.52
5540	140.58	133.78
5550	141.94	133.21
5560	143.21	132.82
5570	144.46	132.59
5580	145.74	132.54
5590	147.11	132.7
5600	148.66	133.14
5610	150.53	133.97
5620	152.96	135.43
5630	156.59	138.13
5640	163.79	144.43
5650	170.37	150.11
5660	157.15	136.1
5670	151.25	129.28
5680	147.01	124.07
5690	143.33	119.29
5700	139.73	114.29
5710	135.83	108.21
5720	130.97	98.6
5730	123.54	97.45
5740	121.48	105.47
5750	125.34	106.23
5760	130.02	108.33
5770	132.71	109.48
5780	134.57	110.15
5790	135.99	110.5
5800	137.12	110.59
5810	138.06	110.42
5820	138.85	109.97
5830	139.57	109.13
5840	140.2	107.76
5850	140.77	105.42
5860	141.29	100.9
5870	141.77	91.16
5880	142.23	102.79
5890	142.66	109.82
5900	143.08	114.56
5910	143.48	118.32
5920	143.89	121.55
5930	144.29	124.45
5940	144.69	127.08
5950	145.1	129.49
5960	145.55	131.63
5970	146.07	133.48
5980	147.61	134.86
5990	144.78	136.23
6000	145.67	136.84
6010	145.94	137.11
6020	146.12	137.1
6030	146.29	136.88
6040	146.48	136.52
6050	146.69	136.09
6060	146.93	135.62
6070	147.19	135.14
6080	147.46	134.67
6090	147.74	134.23
6100	148.03	133.82
6110	148.34	133.44
6120	148.65	133.11
6130	148.97	132.82
6140	149.31	132.58
6150	149.65	132.39
6160	150.02	132.26
6170	150.41	132.18
6180	150.84	132.17
6190	151.33	132.24
6200	152.03	132.44
6210	152.83	135.27
6220	152.28	132.45
6230	153.02	132.93
6240	153.75	133.44
6250	154.57	134.08
6260	155.52	134.9
6270	156.69	135.99
6280	158.22	137.47
6290	160.35	139.63
6300	163.79	143.15
6310	171.63	151.09
6320	172.62	152.32
6330	160.89	140.94
6340	154.38	134.93
6350	148.68	130.02
6360	142.09	124.84
6370	129.48	116.94
6380	133.42	108.31
6390	141.12	123.67
6400	146.25	134.08
6410	135.63	140.36
6420	144.76	127.39
6430	147.13	118.93
6440	148.69	101.58
6450	149.98	113.01
6460	151.14	119.6
6470	152.26	123.32
6480	153.38	126.14
6490	154.54	128.6
6500	155.81	130.95
6510	157.22	133.34
6520	158.88	135.93
6530	160.93	138.9
6540	163.68	142.59
6550	167.89	147.8
6560	176.98	157.87
6570	175.47	157.49
6580	166.34	149.61
6590	161.44	146.15
6600	157.82	144.24
6610	154.67	143.2
6620	151.54	142.78
6630	147.81	142.9
6640	143.61	143.62
6650	143.64	145.15
6660	151.68	148.09
6670	161.4	153.86
6680	162.75	152.4
6690	156.93	144.42
6700	153.43	139.14
6710	150.91	135.07
6720	148.85	131.57
6730	147	128.27
6740	145.24	124.88
6750	143.48	120.89
6760	141.61	115.02
6770	139.52	95.36
6780	136.9	114.78
6790	132.88	122.8
6800	121.86	129.72
6810	140.37	140.55
6820	143.84	140.75
6830	135.84	132.69
6840	130.14	129.07
6850	123.25	127.05
6860	120.58	126.3
6870	126.66	127.7
6880	128.78	125.27
6890	132.2	108.79
6900	134.54	102.32
6910	136.37	103.22
6920	137.99	101.88
6930	139.54	99.23
6940	141.21	100.62
6950	143.31	107.57
6960	146.77	115.71
6970	159.42	133.09
6980	142.06	122.24
6990	118.67	115.88
7000	132.07	112.35

## Sheet: Transmission loss
Frequency	Without flow	With flow
Hz	Translation Loss(TL)	Translation Loss(TL)
10	-1.405	50.581
20	-1.27	51.085
30	-1.054	51.548
40	-0.77	51.914
50	-0.431	52.207
60	-0.051	52.449
70	0.357	52.653
80	0.781	52.827
90	1.215	52.974
100	1.649	53.095
110	2.08	53.193
120	2.504	53.266
130	2.918	53.318
140	3.32	53.347
150	3.709	53.355
160	4.085	53.344
170	4.448	53.313
180	4.796	53.263
190	5.131	53.197
200	5.453	53.113
210	5.762	53.015
220	6.058	52.901
230	6.341	52.774
240	6.613	52.634
250	6.873	52.482
260	7.123	52.319
270	7.361	52.145
280	7.589	51.96
290	7.807	51.766
300	8.016	51.563
310	8.215	51.351
320	8.405	51.132
330	8.586	50.904
340	8.759	50.668
350	8.924	50.426
360	9.08	50.176
370	9.229	49.919
380	9.37	49.656
390	9.503	49.385
400	9.63	49.109
410	9.749	48.825
420	9.861	48.535
430	9.966	48.238
440	10.065	47.934
450	10.157	47.624
460	10.242	47.307
470	10.321	46.982
480	10.393	46.651
490	10.459	46.312
500	10.519	45.966
510	10.572	45.612
520	10.62	45.25
530	10.661	44.879
540	10.696	44.501
550	10.724	44.113
560	10.747	43.716
570	10.763	43.309
580	10.773	42.893
590	10.777	42.466
600	10.775	42.028
610	10.766	41.579
620	10.751	41.118
630	10.73	40.644
640	10.701	40.157
650	10.667	39.655
660	10.625	39.139
670	10.577	38.607
680	10.521	38.058
690	10.458	37.491
700	10.389	36.905
710	10.311	36.298
720	10.226	35.669
730	10.133	35.016
740	10.032	34.336
750	9.922	33.628
760	9.804	32.888
770	9.676	32.113
780	9.54	31.299
790	9.393	30.442
800	9.237	29.535
810	9.07	28.571
820	8.892	27.541
830	8.702	26.435
840	8.5	25.236
850	8.286	23.926
860	8.058	22.475
870	7.816	20.845
880	7.559	18.972
890	7.287	16.758
900	6.997	14.022
910	6.69	10.397
920	6.364	5.008
930	6.018	1.882
940	5.651	3.6
950	5.261	8.52
960	4.848	11.536
970	4.41	13.603
980	3.946	15.118
990	3.457	16.273
1000	2.942	17.173
1010	2.403	17.881
1020	1.845	18.437
1030	1.274	18.87
1040	0.702	19.199
1050	0.147	19.437
1060	-0.364	19.596
1070	-0.797	19.681
1080	-1.11	19.699
1090	-1.265	19.653
1100	-1.236	19.546
1110	-1.017	19.378
1120	-0.628	19.15
1130	-0.105	18.86
1140	0.511	18.506
1150	1.183	18.085
1160	1.88	17.59
1170	2.582	17.014
1180	3.276	16.349
1190	3.951	15.58
1200	4.604	14.69
1210	5.233	13.653
1220	5.835	12.434
1230	6.412	10.983
1240	6.964	9.229
1250	7.492	7.074
1260	7.997	4.45
1270	8.481	1.735
1280	8.944	0.964
1290	9.389	3.171
1300	9.815	5.989
1310	10.224	8.401
1320	10.618	10.369
1330	10.996	11.992
1340	11.36	13.357
1350	11.711	14.522
1360	12.049	15.531
1370	12.374	16.413
1380	12.689	17.19
1390	12.992	17.878
1400	13.284	18.49
1410	13.567	19.036
1420	13.84	19.523
1430	14.103	19.956
1440	14.358	20.342
1450	14.604	20.684
1460	14.842	20.986
1470	15.071	21.249
1480	15.293	21.477
1490	15.507	21.671
1500	15.714	21.833
1510	15.913	21.964
1520	16.105	22.065
1530	16.29	22.137
1540	16.468	22.181
1550	16.64	22.196
1560	16.804	22.184
1570	16.962	22.144
1580	17.113	22.077
1590	17.258	21.983
1600	17.396	21.862
1610	17.527	21.713
1620	17.652	21.538
1630	17.769	21.335
1640	17.88	21.105
1650	17.984	20.849
1660	18.081	20.568
1670	18.171	20.263
1680	18.253	19.936
1690	18.328	19.591
1700	18.394	19.233
1710	18.453	18.869
1720	18.503	18.508
1730	18.543	18.161
1740	18.575	17.843
1750	18.596	17.571
1760	18.607	17.359
1770	18.607	17.223
1780	18.595	17.172
1790	18.57	17.208
1800	18.53	17.328
1810	18.476	17.519
1820	18.405	17.763
1830	18.315	18.043
1840	18.205	18.338
1850	18.072	18.632
1860	17.913	18.907
1870	17.725	19.15
1880	17.504	19.348
1890	17.244	19.488
1900	16.939	19.558
1910	16.581	19.541
1920	16.16	19.42
1930	15.663	19.169
1940	15.072	18.754
1950	14.365	18.122
1960	13.512	17.189
1970	12.477	15.806
1980	11.222	13.672
1990	9.741	10.021
2000	8.207	1.989
2010	7.34	4.509
2020	8.226	13.252
2030	10.595	18.288
2040	13.338	21.976
2050	15.957	24.986
2060	18.367	27.595
2070	20.602	29.947
2080	22.711	32.126
2090	24.741	34.19
2100	26.735	36.179
2110	28.735	38.128
2120	30.786	40.066
2130	32.94	42.022
2140	35.27	44.029
2150	37.886	46.122
2160	40.983	48.352
2170	44.976	50.786
2180	51.095	53.524
2190	70.352	56.72
2200	54.557	60.558
2210	48.443	64.687
2220	45.243	65.77
2230	43.151	63.135
2240	41.646	60.525
2250	40.502	58.586
2260	39.603	57.155
2270	38.882	56.074
2280	38.296	55.244
2290	37.817	54.602
2300	37.426	54.104
2310	37.109	53.725
2320	36.858	53.445
2330	36.668	53.255
2340	36.535	53.149
2350	36.46	53.126
2360	36.45	53.19
2370	36.5	53.355
2380	36.633	53.641
2390	36.868	54.089
2400	37.239	54.769
2410	37.809	55.816
2420	38.697	57.527
2430	40.169	60.674
2440	42.969	66.354
2450	50.901	58.652
2460	47.027	49.071
2470	34.705	39.165
2480	27.082	27.663
2490	24.406	36.782
2500	25.616	40.521
2510	27.061	42.549
2520	28.161	43.89
2530	29.004	44.895
2540	29.693	45.726
2550	30.296	46.471
2560	30.862	47.19
2570	31.429	47.933
2580	32.033	48.744
2590	32.713	49.71
2600	33.515	50.881
2610	34.535	52.427
2620	35.87	54.649
2630	37.78	58.331
2640	40.853	67.121
2650	47.298	65.268
2660	55.673	55.041
2670	40.724	49.42
2680	34.506	45.088
2690	30.195	41.243
2700	26.85	37.504
2710	24.259	33.584
2720	22.422	29.183
2730	21.318	24.182
2740	20.806	21.018
2750	20.674	22.989
2760	20.741	25.629
2770	20.892	27.528
2780	21.066	28.856
2790	21.233	29.805
2800	21.379	30.497
2810	21.501	31.004
2820	21.597	31.374
2830	21.668	31.64
2840	21.717	31.821
2850	21.744	31.935
2860	21.752	31.992
2870	21.742	32.001
2880	21.716	31.969
2890	21.674	31.9
2900	21.619	31.798
2910	21.55	31.667
2920	21.469	31.509
2930	21.377	31.326
2940	21.273	31.119
2950	21.158	30.89
2960	21.033	30.641
2970	20.898	30.371
2980	20.753	30.082
2990	20.598	29.775
3000	20.434	29.45
3010	20.26	29.108
3020	20.078	28.752
3030	19.887	28.382
3040	19.688	28.002
3050	19.483	27.619
3060	19.272	27.245
3070	19.061	26.909
3080	18.857	26.687
3090	18.678	26.89
3100	18.576	31.568
3110	18.786	20.21
3120	25.158	21.846
3130	15.362	21.723
3140	15.893	21.264
3150	15.771	20.661
3160	15.492	19.967
3170	15.138	19.203
3180	14.734	18.37
3190	14.289	17.477
3200	13.805	16.518
3210	13.283	15.487
3220	12.721	14.38
3230	12.116	13.187
3240	11.465	11.899
3250	10.765	10.503
3260	10.013	8.985
3270	9.205	7.33
3280	8.343	5.529
3290	7.431	3.591
3300	6.488	2.585
3310	5.552	1.282
3320	4.694	0.895
3330	4.023	0.751
3340	3.672	0.429
3350	3.728	0.465
3360	4.179	0.612
3370	4.921	1.672
3380	5.823	2.695
3390	6.784	3.698
3400	7.741	4.703
3410	8.662	5.725
3420	9.533	6.769
3430	10.349	7.831
3440	11.111	8.901
3450	11.823	9.968
3460	12.488	11.02
3470	13.11	12.048
3480	13.693	13.045
3490	14.24	14.006
3500	14.755	14.929
3510	15.24	15.813
3520	15.698	16.656
3530	16.131	17.46
3540	16.541	18.225
3550	16.93	18.953
3560	17.298	19.644
3570	17.647	20.3
3580	17.978	20.922
3590	18.292	21.511
3600	18.59	22.067
3610	18.871	22.591
3620	19.135	23.084
3630	19.384	23.546
3640	19.616	23.975
3650	19.83	24.37
3660	20.026	24.73
3670	20.201	25.05
3680	20.352	25.326
3690	20.473	25.549
3700	20.559	25.706
3710	20.597	25.776
3720	20.566	25.72
3730	20.431	25.466
3740	20.122	24.859
3750	19.472	23.481
3760	17.994	19.643
3770	13.193	11.861
3780	18.638	35.324
3790	42.622	43.543
3800	30.427	37.844
3810	28.197	35.892
3820	27.288	34.99
3830	26.841	34.516
3840	26.61	34.257
3850	26.498	34.119
3860	26.459	34.054
3870	26.467	34.037
3880	26.509	34.051
3890	26.576	34.085
3900	26.662	34.133
3910	26.763	34.191
3920	26.877	34.255
3930	27.004	34.323
3940	27.142	34.395
3950	27.291	34.469
3960	27.453	34.545
3970	27.628	34.624
3980	27.817	34.705
3990	28.024	34.811
4000	28.228	34.885
4010	28.503	34.987
4020	28.785	35.103
4030	29.106	35.239
4040	29.477	35.406
4050	29.916	35.617
4060	30.449	35.898
4070	31.122	36.29
4080	32.013	36.874
4090	33.283	37.822
4100	35.324	39.595
4110	39.496	44.108
4120	80.347	48.616
4130	33.083	28.298
4140	19.764	17.513
4150	11.959	24.709
4160	20.356	27.172
4170	23.668	28.424
4180	25.713	29.238
4190	27.381	29.907
4200	28.918	30.619
4210	30.551	31.504
4220	32.48	32.808
4230	35.053	34.816
4240	39.074	38.057
4250	48.257	43.927
4260	47.195	54.723
4270	37.169	43.653
4280	32.073	38.362
4290	28.429	35.234
4300	25.479	32.989
4310	22.934	31.163
4320	20.65	29.523
4330	18.545	27.921
4340	16.563	26.232
4350	14.648	24.322
4360	12.742	21.989
4370	10.766	18.863
4380	8.642	14.098
4390	6.403	7.754
4400	4.702	13.493
4410	5.23	19.17
4420	7.959	22.978
4430	11.174	25.884
4440	14.214	28.298
4450	17.035	30.422
4460	19.713	32.373
4470	22.336	34.225
4480	24.996	36.037
4490	27.8	37.855
4500	30.9	39.723
4510	34.572	41.681
4520	39.458	43.753
4530	48.226	45.773
4540	54.906	46.956
4550	41.931	38.644
4560	46.988	49.673
4570	39.33	58.317
4580	37.168	61.095
4590	35.863	60.686
4600	34.993	61.909
4610	34.418	67.91
4620	34.07	60.346
4630	33.923	51.611
4640	33.97	46.034
4650	34.225	41.998
4660	34.725	38.951
4670	35.543	36.611
4680	36.814	34.78
4690	38.82	33.307
4700	42.285	32.079
4710	50.377	31.013
4720	51.591	30.054
4730	40.556	29.163
4740	35.238	28.315
4750	31.555	27.49
4760	28.688	26.678
4770	26.335	25.867
4780	24.351	25.051
4790	22.657	24.225
4800	21.205	23.382
4810	19.957	22.519
4820	18.884	21.63
4830	17.959	20.711
4840	17.156	19.756
4850	16.453	18.76
4860	15.828	17.717
4870	15.264	16.618
4880	14.745	15.453
4890	14.26	14.21
4900	13.798	12.874
4910	13.35	11.422
4920	12.909	9.83
4930	12.468	8.073
4940	12.02	6.177
4950	11.557	4.524
4960	11.061	5.142
4970	10.491	12.223
4980	9.658	23.631
4990	19.509	10.251
5000	10.423	5.97
5010	9.545	3.794
5020	8.931	2.81
5030	8.379	2.559
5040	7.848	2.685
5050	7.324	2.955
5060	6.804	3.246
5070	6.287	3.5
5080	5.773	3.695
5090	5.265	3.821
5100	4.766	3.879
5110	4.281	3.873
5120	3.814	3.805
5130	3.371	3.681
5140	2.956	3.505
5150	2.575	3.281
5160	2.232	3.013
5170	1.931	2.706
5180	1.672	2.362
5190	1.456	1.986
5200	1.282	1.581
5210	1.148	1.151
5220	1.052	0.698
5230	0.991	0.227
5240	0.965	-0.255
5250	0.973	-0.734
5260	1.022	-1.182
5270	1.119	-1.536
5280	1.282	-1.652
5290	1.586	-1.419
5300	1.927	-0.502
5310	2.507	1.235
5320	3.371	3.816
5330	4.657	7.269
5340	6.595	11.957
5350	9.657	19.668
5360	15.298	32.933
5370	60.886	18.207
5380	14.775	13.579
5390	8.341	11.156
5400	4.409	10.463
5410	3.24	14.905
5420	12.461	14.343
5430	14.799	5.098
5440	7.281	1.751
5450	4.384	-0.319
5460	2.739	-1.622
5470	1.722	-2.005
5480	1.121	-1.449
5490	0.832	-0.295
5500	0.779	1.075
5510	0.898	2.447
5520	1.132	3.734
5530	1.435	4.915
5540	1.77	5.989
5550	2.113	6.968
5560	2.445	7.861
5570	2.761	8.679
5580	3.066	9.435
5590	3.386	10.138
5600	3.776	10.799
5610	4.345	11.435
5620	5.255	12.064
5630	6.685	12.714
5640	8.747	13.431
5650	11.43	14.297
5660	14.686	15.278
5670	18.422	16.725
5680	23.205	18.668
5690	29.828	21.321
5700	45.685	24.966
5710	36.673	30.238
5720	30.656	39.416
5730	27.859	40.376
5740	27.018	32.33
5750	25.72	31.598
5760	25.089	29.611
5770	24.722	28.607
5780	24.534	28.094
5790	24.482	27.916
5800	24.541	28.009
5810	24.699	28.359
5820	24.953	28.984
5830	25.307	30.002
5840	25.776	31.556
5850	26.382	34.071
5860	27.169	38.778
5870	28.211	48.696
5880	29.643	37.25
5890	31.75	30.402
5900	35.28	25.853
5910	43.681	22.284
5920	43.168	19.256
5930	32.226	16.585
5940	26.356	14.189
5950	21.789	12.046
5960	17.587	10.209
5970	13.234	8.73
5980	10.713	8.391
5990	4.845	5.439
6000	2.8	5.351
6010	4.644	5.252
6020	6.87	5.367
6030	8.56	5.67
6040	9.805	6.111
6050	10.74	6.645
6060	11.457	7.235
6070	12.016	7.854
6080	12.457	8.481
6090	12.807	9.101
6100	13.084	9.705
6110	13.301	10.286
6120	13.469	10.838
6130	13.595	11.359
6140	13.685	11.849
6150	13.744	12.305
6160	13.775	12.729
6170	13.781	13.122
6180	13.765	13.489
6190	13.729	13.845
6200	13.675	14.298
6210	13.604	11.963
6220	13.52	14.353
6230	13.424	14.566
6240	13.32	14.722
6250	13.211	14.832
6260	13.103	14.9
6270	13.004	14.924
6280	12.925	14.902
6290	12.885	14.833
6300	12.916	14.706
6310	13.064	14.57
6320	13.415	14.337
6330	14.121	14.083
6340	15.481	13.867
6350	18.207	13.942
6360	25.114	15.225
6370	27.899	20.975
6380	14.975	29.791
6390	7.738	15.953
6400	0.799	8.264
6410	1.35	-0.286
6420	7.889	13.894
6430	13.639	23.788
6440	19.915	42.269
6450	30.405	31.842
6460	32.962	26.227
6470	23.751	23.469
6480	19.889	21.65
6490	17.46	20.261
6500	15.67	19.097
6510	14.226	18.055
6520	12.984	17.075
6530	11.863	16.117
6540	10.814	15.152
6550	9.791	14.134
6560	8.786	13.155
6570	7.762	12.041
6580	6.699	10.842
6590	5.578	9.505
6600	4.382	7.96
6610	3.103	6.147
6620	1.766	4.016
6630	0.432	1.51
6640	-0.565	-0.833
6650	-0.851	-1.721
6660	-0.143	-0.101
6670	1.338	2.448
6680	3.168	4.864
6690	5.09	6.996
6700	7.016	8.915
6710	8.959	10.724
6720	10.989	12.53
6730	13.245	14.465
6740	16.014	16.733
6750	20.068	19.754
6760	29.292	24.808
6770	26.472	43.776
6780	15.335	23.779
6790	7.756	15.292
6800	0.539	8.164
6810	0.119	0.079
6820	3.615	1.218
6830	5.86	6.096
6840	7.042	9.068
6850	7.536	10.877
6860	10.675	11.586
6870	31.574	10.311
6880	21.524	12.73
6890	17.147	29.228
6900	14.117	35.886
6910	10.809	35.215
6920	1.75	36.842
6930	4.088	39.865
6940	9.843	39
6950	11.762	32.913
6960	11.153	26.764
6970	7.972	20.466
6980	6.745	17.914
6990	13.632	21.954
7000	19.109	25.703

## Sheet: Velocity measurement at differe
Measurement point	Velocity
	m/s
1	10	20	30	40	50	60
2	4.8	10.42	16.93	23.42	34.46	35.87
3	9.34	18.32	27.44	36.52	45.63	54.18
4	9.28	18.66	27.8	36.88	45.38	54.4
5	10.33	21.49	32.97	42.14	55.45	65.84
6	6.47	14.01	21.21	30.13	37.8	47.05
7	11.68	23.44	35.77	42.94	61.86	77.04
8	17.69	35.07	53.06	71.37	90.26	111.97
